# Supplementary material for: Insights into the Interaction Mechanisms of the Proviral Integration Site of Moloney Murine Leukemia Virus (Pim) Kinases with Pan-Pim Inhibitors PIM447 and AZD1208: A Molecular Dynamics Simulation and MM/GBSA Calculation Study
Source: Int J Mol Sci. 2019 Oct 30;20(21):5410. doi: 10.3390/ijms20215410 (PMC6862308; doi:10.3390/ijms20215410)
Supplement: Supplementary file 1 [file ijms-20-05410-s001.zip]

Archive with 1 entries (1 files):
- ijms-615467-SI.docx
